# Supplementary material for: Influencing factors on the quality of recovery after total knee arthroplasty: development of a predictive model
Source: Front Med (Lausanne). 2024 Aug 29;11:1427768. doi: 10.3389/fmed.2024.1427768 (PMC11390434; doi:10.3389/fmed.2024.1427768)
Supplement: Supplementary file 1 [file Table_1.xlsx]

## Sheet: all
ID	Age	Sex	Weight	Height	BMI	Duration of illness（years）	Current address	Hypertensive	Cigarette smoking	Drinking wine	Sleep quality	BMD	Diabetes	aCCI	Preoperative KSS score	Intraoperative haemorrhage	Intraoperative tourniquet application time	Postoperative analgesia	Post-operative recovery
1	79	Women	83.8	162	31.9	2	municipalities	No	No	No	Sleep disorder	Osteopenia	No	12	46	<200ml	<90min	Intermittent intravenous administration	Poor
2	56	Women	72.2	160	28.2	10	municipalities	No	No	No	Sleep disorder	Normal	No	3	79	<200ml	<90min	Intermittent intravenous administration	Poor
3	73	Male	74.6	165	27.4	10	municipalities	No	No	No	Sleep well	Osteoporosis	No	5	90	<200ml	<90min	Intermittent intravenous administration	Poor
4	76	Women	45.7	160	17.9	7	municipalities	Yes	No	Yes	Sleep well	Osteopenia	Yes	3	98	<200ml	<90min	Intravenous self-controlled analgesia	Excellent
5	65	Women	64.7	158	25.9	4	villagers	No	No	No	Sleep disorder	Normal	Yes	3	61	<200ml	<90min	Intravenous self-controlled analgesia	Excellent
6	77	Women	61.6	150	27.4	10	villagers	No	No	No	Sleep disorder	Osteoporosis	Yes	4	81	>200ml	<90min	Intermittent intravenous administration	Poor
7	68	Women	78.6	160	30.7	2	villagers	Yes	No	No	Sleep well	Normal	No	4	72	>200ml	<90min	Intermittent intravenous administration	Excellent
8	52	Women	89.8	155	37.4	1	municipalities	No	No	No	Sleep well	Osteoporosis	No	2	9	>200ml	<90min	Intravenous self-controlled analgesia	Poor
9	69	Women	68.1	161	26.3	20	municipalities	Yes	No	No	Sleep disorder	Osteopenia	No	5	74	>200ml	<90min	Intermittent intravenous administration	Poor
10	71	Women	55.6	176	17.9	1	municipalities	No	No	No	Sleep well	Osteopenia	Yes	3	85	<200ml	<90min	Intravenous self-controlled analgesia	Excellent
11	69	Women	73.3	163	27.6	1	municipalities	Yes	No	No	Sleep well	Normal	Yes	4	103	<200ml	<90min	Intermittent intravenous administration	Poor
12	74	Male	86.4	170	29.9	10	municipalities	No	Yes	No	Sleep disorder	Normal	No	5	124	>200ml	<90min	Intermittent intravenous administration	Poor
13	79	Male	72.9	160	28.5	5	municipalities	No	Yes	Yes	Sleep disorder	Osteoporosis	Yes	6	84	<200ml	<90min	Intermittent intravenous administration	Poor
14	70	Male	51.4	163	19.3	5	municipalities	No	No	No	Sleep well	Osteopenia	No	3	99	<200ml	<90min	Intermittent intravenous administration	Excellent
15	78	Women	57	155	23.7	10	municipalities	No	No	No	Sleep well	Osteoporosis	No	7	96	<200ml	<90min	Intravenous self-controlled analgesia	Poor
16	73	Male	83.2	162	31.7	2	municipalities	No	Yes	No	Sleep disorder	Osteoporosis	No	5	112	<200ml	<90min	Intermittent intravenous administration	Poor
17	67	Women	73.3	155	30.5	10	municipalities	Yes	No	No	Sleep disorder	Normal	Yes	3	50	<200ml	>90min	Intermittent intravenous administration	Poor
18	64	Women	79.5	164	29.6	3	municipalities	Yes	No	No	Sleep well	Normal	Yes	2	82	<200ml	<90min	Intermittent intravenous administration	Excellent
19	64	Women	65.6	168	23.2	1	municipalities	No	No	No	Sleep well	Normal	No	3	89	<200ml	<90min	Intermittent intravenous administration	Excellent
20	67	Women	67.8	155	28.2	10	villagers	Yes	No	No	Sleep disorder	Normal	No	4	35	<200ml	<90min	Intermittent intravenous administration	Poor
21	68	Women	58.6	160	22.9	10	municipalities	No	No	No	Sleep well	Osteoporosis	No	4	91	<200ml	<90min	Intermittent intravenous administration	Excellent
22	63	Women	80.9	160	31.6	20	municipalities	Yes	No	No	Sleep disorder	Normal	No	4	95	>200ml	<90min	Intravenous self-controlled analgesia	Excellent
23	66	Women	79.8	165	29.3	10	municipalities	No	No	No	Sleep well	Normal	No	6	0	<200ml	<90min	Intermittent intravenous administration	Poor
24	66	Women	62.2	160	24.3	10	municipalities	Yes	No	No	Sleep disorder	Osteoporosis	Yes	3	76	<200ml	<90min	Intermittent intravenous administration	Poor
25	71	Women	60.5	158	24.2	10	municipalities	No	No	No	Sleep disorder	Osteoporosis	No	4	90	<200ml	<90min	Intermittent intravenous administration	Poor
26	62	Women	68.6	161	26.5	5	municipalities	Yes	No	Yes	Sleep disorder	Normal	No	2	104	<200ml	<90min	Intermittent intravenous administration	Excellent
27	71	Male	102	176	32.9	10	villagers	Yes	No	Yes	Sleep well	Normal	Yes	5	109	>200ml	<90min	Intermittent intravenous administration	Poor
28	68	Women	69.6	160	27.2	3	municipalities	Yes	No	No	Sleep disorder	Osteopenia	No	2	31	<200ml	<90min	Intravenous self-controlled analgesia	Excellent
29	69	Women	57.2	150	25.4	1	municipalities	No	No	No	Sleep disorder	Normal	No	4	79	<200ml	<90min	Intermittent intravenous administration	Excellent
30	58	Women	65.8	150	29.2	1	municipalities	Yes	No	No	Sleep disorder	Osteopenia	No	2	111	<200ml	<90min	Intermittent intravenous administration	Poor
31	71	Male	82.6	165	30.3	10	villagers	No	No	No	Sleep disorder	Osteopenia	No	6	21	<200ml	<90min	Intermittent intravenous administration	Poor
32	68	Women	70.1	160	27.4	2	municipalities	Yes	No	No	Sleep well	Osteoporosis	Yes	4	58	<200ml	<90min	Intermittent intravenous administration	Poor
33	79	Male	79	168	28	5	municipalities	Yes	Yes	Yes	Sleep disorder	Osteopenia	No	6	72	>200ml	<90min	Intermittent intravenous administration	Poor
34	63	Women	66.8	155	27.8	15	municipalities	No	No	Yes	Sleep well	Normal	Yes	8	78	>200ml	<90min	Intravenous self-controlled analgesia	Poor
35	70	Women	49	158	19.6	22	municipalities	No	No	No	Sleep disorder	Osteopenia	No	4	69	<200ml	<90min	Intravenous self-controlled analgesia	Excellent
36	50	Women	71.9	160	28.1	5	municipalities	No	No	No	Sleep disorder	Normal	No	1	116	>200ml	<90min	Intermittent intravenous administration	Excellent
37	61	Women	65.3	162	24.9	3	municipalities	No	No	No	Sleep disorder	Osteopenia	No	2	124	<200ml	<90min	Intravenous self-controlled analgesia	Excellent
38	71	Women	71.3	158	28.6	20	municipalities	Yes	No	No	Sleep well	Osteopenia	No	4	120	<200ml	<90min	Intermittent intravenous administration	Poor
39	65	Women	67	162	25.5	8	municipalities	No	No	No	Sleep well	Osteopenia	No	3	111	>200ml	<90min	Intermittent intravenous administration	Poor
40	64	Male	53.7	164	20	1	municipalities	No	No	No	Sleep well	Osteopenia	Yes	2	101	<200ml	<90min	Intravenous self-controlled analgesia	Excellent
41	73	Women	49.9	158	20	10	municipalities	No	Yes	No	Sleep disorder	Normal	No	5	40	<200ml	<90min	Intermittent intravenous administration	Excellent
42	61	Women	74.3	162	28.3	5	municipalities	Yes	No	No	Sleep well	Osteoporosis	No	3	86	<200ml	<90min	Intravenous self-controlled analgesia	Poor
43	57	Women	69.4	165	25.5	20	villagers	No	No	No	Sleep disorder	Normal	Yes	3	82	<200ml	<90min	Intravenous self-controlled analgesia	Excellent
44	67	Women	66.7	157	27.1	10	municipalities	No	No	No	Sleep well	Osteoporosis	Yes	2	86	<200ml	<90min	Intermittent intravenous administration	Excellent
45	73	Male	51.6	158	20.7	5	municipalities	No	Yes	No	Sleep disorder	Osteopenia	No	4	108	<200ml	>90min	Intravenous self-controlled analgesia	Excellent
46	69	Women	58.4	155	24.3	20	municipalities	Yes	No	No	Sleep well	Normal	No	3	75	<200ml	<90min	Intermittent intravenous administration	Excellent
47	74	Male	66.1	170	22.9	30	municipalities	No	No	No	Sleep disorder	Normal	No	5	32	<200ml	<90min	Intermittent intravenous administration	Poor
48	74	Male	61.1	172	20.7	1	villagers	No	No	No	Sleep well	Osteopenia	No	4	95	<200ml	<90min	Intermittent intravenous administration	Excellent
49	81	Women	59.1	170	20.4	1	municipalities	Yes	No	No	Sleep well	Normal	No	4	88	<200ml	<90min	Intermittent intravenous administration	Poor
50	70	Women	69	160	27	3	municipalities	No	No	No	Sleep disorder	Osteopenia	No	8	81	<200ml	<90min	Intermittent intravenous administration	Poor
51	71	Women	52.1	155	21.7	20	municipalities	No	No	No	Sleep well	Osteopenia	No	3	127	<200ml	<90min	Intermittent intravenous administration	Excellent
52	67	Women	59.2	160	23.1	20	municipalities	No	No	No	Sleep disorder	Osteoporosis	Yes	3	68	<200ml	<90min	Intermittent intravenous administration	Poor
53	68	Women	62.7	158	25.1	10	municipalities	No	No	No	Sleep well	Normal	No	2	129	<200ml	<90min	Intermittent intravenous administration	Excellent
54	69	Women	53.6	156	22	10	municipalities	Yes	No	No	Sleep disorder	Osteoporosis	No	2	95	<200ml	<90min	Intravenous self-controlled analgesia	Excellent
55	63	Women	83.2	157	33.8	4	municipalities	No	No	No	Sleep well	Osteoporosis	Yes	3	90	<200ml	<90min	Intermittent intravenous administration	Poor
56	71	Male	74.6	169	26.1	27	municipalities	Yes	Yes	Yes	Sleep disorder	Normal	Yes	8	69	<200ml	<90min	Intravenous self-controlled analgesia	Poor
57	72	Women	77.4	158	31	10	municipalities	Yes	No	No	Sleep disorder	Normal	No	3	11	<200ml	>90min	Intermittent intravenous administration	Excellent
58	66	Women	65.9	159	26.1	1	municipalities	No	No	No	Sleep disorder	Normal	No	4	32	<200ml	>90min	Intermittent intravenous administration	Poor
59	76	Women	65.4	172	22.1	20	municipalities	Yes	No	Yes	Sleep well	Osteoporosis	No	4	22	<200ml	<90min	Intermittent intravenous administration	Excellent
60	68	Women	65.6	168	23.2	11	municipalities	Yes	No	No	Sleep well	Osteoporosis	No	3	132	>200ml	<90min	Intermittent intravenous administration	Excellent
61	56	Women	61.1	156	25.1	7	municipalities	No	No	No	Sleep disorder	Normal	No	4	40	<200ml	<90min	Intermittent intravenous administration	Excellent
62	60	Male	75.1	175	24.5	25	municipalities	Yes	No	Yes	Sleep well	Normal	No	5	52	<200ml	>90min	Intermittent intravenous administration	Poor
63	71	Male	85.8	171	29.3	10	villagers	Yes	Yes	Yes	Sleep well	Osteopenia	Yes	6	60	<200ml	<90min	Intermittent intravenous administration	Poor
64	63	Women	86.6	160	33.8	10	municipalities	Yes	No	No	Sleep well	Normal	Yes	4	70	>200ml	>90min	Intravenous self-controlled analgesia	Excellent
65	70	Women	85.1	163	32	16	municipalities	Yes	No	No	Sleep well	Osteopenia	No	4	19	>200ml	>90min	Intermittent intravenous administration	Poor
66	65	Women	76.5	165	28.1	1	municipalities	Yes	No	No	Sleep well	Osteoporosis	No	3	95	>200ml	>90min	Intravenous self-controlled analgesia	Excellent
67	65	Male	90.5	169	31.7	1	municipalities	Yes	No	No	Sleep well	Osteoporosis	No	3	123	>200ml	<90min	Intravenous self-controlled analgesia	Poor
68	71	Women	48.9	160	19.1	20	municipalities	No	No	No	Sleep disorder	Normal	Yes	4	0	<200ml	>90min	Intermittent intravenous administration	Poor
69	55	Women	81	155	33.7	10	municipalities	Yes	No	No	Sleep well	Normal	No	2	77	<200ml	<90min	Intermittent intravenous administration	Poor
70	65	Male	59.9	163	22.5	5	municipalities	No	No	No	Sleep disorder	Normal	No	3	105	>200ml	>90min	Intermittent intravenous administration	Poor
71	74	Male	55.4	159	21.9	50	municipalities	No	No	No	Sleep disorder	Normal	Yes	4	86	>200ml	<90min	Intermittent intravenous administration	Poor
72	80	Male	75	172	25.4	3	municipalities	No	No	No	Sleep disorder	Normal	No	4	144	<200ml	<90min	Intermittent intravenous administration	Poor
73	59	Women	79.7	159	31.5	10	municipalities	Yes	No	No	Sleep well	Normal	Yes	2	149	<200ml	<90min	Intermittent intravenous administration	Excellent
74	61	Women	68.1	155	28.3	1	municipalities	Yes	No	No	Sleep well	Normal	No	3	135	<200ml	<90min	Intermittent intravenous administration	Poor
75	62	Male	63.1	173	21.1	1	municipalities	No	Yes	Yes	Sleep well	Normal	No	4	139	<200ml	<90min	Intravenous self-controlled analgesia	Excellent
76	67	Women	62.2	160	24.3	10	municipalities	Yes	No	No	Sleep well	Osteopenia	No	3	88	<200ml	>90min	Intravenous self-controlled analgesia	Poor
77	69	Women	72.4	159	28.6	20	municipalities	No	No	No	Sleep disorder	Normal	Yes	5	48	<200ml	<90min	Intravenous self-controlled analgesia	Poor
78	68	Male	83.3	167	29.9	1	municipalities	No	No	No	Sleep well	Normal	Yes	3	30	<200ml	>90min	Intermittent intravenous administration	Excellent
79	64	Women	71.3	156	29.3	10	municipalities	Yes	No	No	Sleep disorder	Normal	No	3	39	<200ml	<90min	Intermittent intravenous administration	Poor
80	56	Women	73.9	153	31.6	10	municipalities	Yes	No	No	Sleep disorder	Normal	No	1	93	>200ml	>90min	Intravenous self-controlled analgesia	Excellent
81	62	Male	70.9	170	24.5	20	municipalities	Yes	No	No	Sleep well	Normal	No	3	84	<200ml	<90min	Intermittent intravenous administration	Excellent
82	67	Women	73.8	159	29.2	10	municipalities	Yes	No	No	Sleep well	Normal	No	4	108	<200ml	>90min	Intermittent intravenous administration	Poor
83	74	Women	52.1	154	22	20	municipalities	No	No	No	Sleep disorder	Normal	No	5	83	>200ml	<90min	Intermittent intravenous administration	Excellent
84	82	Male	63.8	169	22.3	30	municipalities	No	No	No	Sleep disorder	Normal	No	3	95	<200ml	<90min	Intermittent intravenous administration	Excellent
85	80	Male	83.6	170	28.9	10	municipalities	Yes	Yes	Yes	Sleep well	Osteoporosis	Yes	6	27	>200ml	>90min	Intermittent intravenous administration	Poor
86	69	Women	74.3	152	32.2	1	municipalities	Yes	No	No	Sleep well	Osteoporosis	Yes	3	147	<200ml	<90min	Intermittent intravenous administration	Poor
87	70	Women	63.6	150	28.3	3	municipalities	No	No	No	Sleep disorder	Normal	No	4	130	<200ml	<90min	Intermittent intravenous administration	Poor
88	60	Male	79.6	165	29.2	1	municipalities	Yes	Yes	Yes	Sleep disorder	Normal	No	4	69	<200ml	>90min	Intermittent intravenous administration	Poor
89	67	Women	76.7	155	31.9	1	municipalities	Yes	No	No	Sleep well	Osteopenia	Yes	3	92	<200ml	<90min	Intermittent intravenous administration	Poor
90	57	Women	69.4	160	27.1	1	municipalities	No	No	No	Sleep disorder	Osteopenia	No	2	99	<200ml	<90min	Intermittent intravenous administration	Excellent
91	67	Women	60.3	159	23.9	10	municipalities	Yes	No	No	Sleep disorder	Osteopenia	No	12	79	<200ml	>90min	Intermittent intravenous administration	Poor
92	56	Women	61.6	160	24.1	10	municipalities	No	No	No	Sleep disorder	Osteoporosis	No	1	89	<200ml	>90min	Intravenous self-controlled analgesia	Excellent
93	67	Women	77.3	154	32.6	10	municipalities	Yes	No	No	Sleep well	Osteopenia	Yes	2	97	<200ml	>90min	Intermittent intravenous administration	Excellent
94	68	Male	59.9	165	22	10	municipalities	Yes	No	Yes	Sleep disorder	Normal	Yes	4	106	<200ml	>90min	Intermittent intravenous administration	Poor
95	67	Women	73.2	155	30.5	10	municipalities	Yes	No	No	Sleep well	Normal	No	3	17	<200ml	>90min	Intermittent intravenous administration	Poor
96	72	Male	71.7	174	23.7	10	municipalities	No	Yes	Yes	Sleep disorder	Osteopenia	No	6	117	>200ml	<90min	Intermittent intravenous administration	Poor
97	63	Women	65	152	28.1	3	municipalities	No	No	No	Sleep well	Osteopenia	No	3	82	>200ml	>90min	Intermittent intravenous administration	Poor
98	68	Women	76.2	150	33.9	10	municipalities	No	No	No	Sleep well	Osteopenia	Yes	3	86	>200ml	>90min	Intermittent intravenous administration	Poor
99	59	Women	58.7	158	23.5	1	municipalities	No	No	No	Sleep well	Normal	No	2	67	>200ml	>90min	Intermittent intravenous administration	Excellent
100	65	Women	59.9	154	25.3	12	municipalities	Yes	No	No	Sleep disorder	Normal	No	3	101	<200ml	>90min	Intermittent intravenous administration	Excellent
101	66	Women	71.4	150	31.7	5	municipalities	Yes	No	No	Sleep well	Normal	No	3	93	<200ml	<90min	Intermittent intravenous administration	Excellent
102	63	Women	68.2	154	28.8	10	municipalities	No	No	No	Sleep disorder	Normal	No	3	22	>200ml	<90min	Intermittent intravenous administration	Excellent
103	63	Male	78.7	165	28.9	1	municipalities	No	No	No	Sleep disorder	Normal	No	2	24	<200ml	<90min	Intermittent intravenous administration	Poor
104	66	Women	69.9	153	29.9	1	villagers	No	No	No	Sleep well	Normal	Yes	3	93	<200ml	<90min	Intermittent intravenous administration	Excellent
105	74	Women	57.7	158	23.1	3	municipalities	No	No	No	Sleep well	Osteopenia	Yes	4	118	<200ml	<90min	Intravenous self-controlled analgesia	Excellent
106	72	Male	55.6	155	23.1	6	municipalities	Yes	No	No	Sleep well	Normal	No	3	105	<200ml	<90min	Intravenous self-controlled analgesia	Excellent
107	68	Women	67.9	154	28.6	20	municipalities	No	No	No	Sleep well	Osteopenia	No	2	140	<200ml	<90min	Intermittent intravenous administration	Excellent
108	70	Male	57.9	159	22.9	8	municipalities	No	Yes	Yes	Sleep disorder	Normal	No	4	59	<200ml	<90min	Intermittent intravenous administration	Excellent
109	71	Women	53.7	152	23.2	10	municipalities	Yes	No	Yes	Sleep well	Normal	No	4	109	<200ml	<90min	Intravenous self-controlled analgesia	Excellent
110	72	Women	79.9	158	32	2	municipalities	Yes	No	No	Sleep disorder	Osteopenia	No	6	99	<200ml	<90min	Intermittent intravenous administration	Poor
111	69	Women	79.9	173	23.4	15	municipalities	No	No	No	Sleep well	Osteopenia	Yes	3	77	<200ml	<90min	Intravenous self-controlled analgesia	Excellent
112	71	Women	55.4	153	23.7	7	municipalities	Yes	No	No	Sleep well	Osteoporosis	Yes	3	105	<200ml	<90min	Intermittent intravenous administration	Excellent
113	69	Women	76	153	32.5	1	municipalities	Yes	No	No	Sleep well	Normal	Yes	4	111	<200ml	<90min	Intermittent intravenous administration	Poor
114	63	Women	74	150	32.9	10	municipalities	Yes	No	No	Sleep disorder	Osteopenia	Yes	3	18	<200ml	<90min	Intravenous self-controlled analgesia	Excellent
115	68	Women	69	158	27.6	16	municipalities	No	No	No	Sleep disorder	Normal	No	2	28	<200ml	<90min	Intermittent intravenous administration	Excellent
116	72	Women	70.3	156	28.9	1	municipalities	Yes	No	No	Sleep disorder	Osteopenia	No	4	85	<200ml	<90min	Intermittent intravenous administration	Excellent
117	69	Women	53.9	151	23.6	10	municipalities	No	No	No	Sleep well	Normal	No	3	124	<200ml	<90min	Intravenous self-controlled analgesia	Excellent
118	69	Women	59.3	157	24.1	15	villagers	No	No	No	Sleep well	Osteoporosis	No	3	110	<200ml	>90min	Intravenous self-controlled analgesia	Excellent
119	68	Women	66.7	157	27.1	20	municipalities	Yes	No	No	Sleep well	Osteopenia	No	4	21	<200ml	<90min	Intermittent intravenous administration	Excellent
120	69	Women	73.8	174	24.4	10	villagers	Yes	No	No	Sleep well	Normal	Yes	3	117	<200ml	>90min	Intermittent intravenous administration	Excellent
121	69	Women	62.6	160	24.5	10	villagers	Yes	No	No	Sleep well	Osteopenia	No	3	71	<200ml	<90min	Intermittent intravenous administration	Excellent
122	70	Women	61.3	154	25.8	10	municipalities	No	No	No	Sleep well	Normal	No	6	32	<200ml	<90min	Intermittent intravenous administration	Excellent
123	56	Women	74.3	154	31.3	1	municipalities	No	No	No	Sleep disorder	Normal	No	2	110	>200ml	<90min	Intermittent intravenous administration	Excellent
124	64	Women	60	152	26	12	municipalities	No	No	No	Sleep well	Normal	No	4	84	>200ml	<90min	Intravenous self-controlled analgesia	Excellent
125	70	Male	72.9	172	24.6	8	municipalities	Yes	No	No	Sleep disorder	Normal	No	3	83	>200ml	<90min	Intermittent intravenous administration	Excellent
126	62	Women	58.3	151	25.6	5	municipalities	Yes	No	No	Sleep disorder	Normal	Yes	4	65	>200ml	<90min	Intermittent intravenous administration	Excellent
127	64	Women	63	150	28	8	municipalities	Yes	No	No	Sleep disorder	Osteopenia	Yes	3	86	<200ml	<90min	Intravenous self-controlled analgesia	Excellent
128	77	Women	67.1	165	24.6	1	municipalities	No	No	No	Sleep well	Osteoporosis	Yes	4	58	<200ml	>90min	Intravenous self-controlled analgesia	Excellent
129	65	Male	60.3	165	22.1	20	villagers	No	Yes	Yes	Sleep disorder	Osteopenia	No	4	8	>200ml	<90min	Intravenous self-controlled analgesia	Excellent
130	70	Women	79.4	159	31.4	4	municipalities	Yes	No	No	Sleep well	Osteoporosis	Yes	7	60	<200ml	<90min	Intravenous self-controlled analgesia	Poor
131	65	Women	81.9	160	32	10	municipalities	Yes	No	No	Sleep disorder	Normal	No	3	100	<200ml	<90min	Intermittent intravenous administration	Excellent
132	64	Women	66.7	158	26.7	17	municipalities	No	No	No	Sleep well	Normal	Yes	11	97	<200ml	<90min	Intermittent intravenous administration	Excellent
133	67	Male	72.3	171	24.7	10	municipalities	Yes	Yes	No	Sleep disorder	Normal	No	3	0	<200ml	<90min	Intermittent intravenous administration	Excellent
134	78	Women	55	150	24.4	1	municipalities	No	No	No	Sleep well	Osteopenia	Yes	3	31	<200ml	<90min	Intravenous self-controlled analgesia	Excellent
135	75	Women	70.3	148	32.1	6	municipalities	Yes	No	No	Sleep well	Osteoporosis	No	6	40	<200ml	<90min	Intravenous self-controlled analgesia	Poor
136	63	Women	72.1	156	29.6	10	municipalities	Yes	No	No	Sleep disorder	Normal	No	3	0	<200ml	<90min	Intravenous self-controlled analgesia	Excellent
137	63	Women	66	158	26.4	8	municipalities	Yes	No	No	Sleep disorder	Normal	No	3	98	<200ml	<90min	Intravenous self-controlled analgesia	Excellent
138	61	Women	61.5	163	23.1	5	municipalities	No	No	No	Sleep well	Osteoporosis	No	2	112	<200ml	<90min	Intermittent intravenous administration	Excellent
139	71	Male	69.8	176	22.5	3	municipalities	No	No	Yes	Sleep well	Osteoporosis	Yes	6	91	>200ml	<90min	Intravenous self-controlled analgesia	Poor
140	61	Women	62.4	158	25	3	municipalities	Yes	No	No	Sleep disorder	Normal	Yes	4	127	<200ml	<90min	Intravenous self-controlled analgesia	Poor
141	74	Women	79.1	158	31.7	20	municipalities	Yes	No	No	Sleep well	Osteopenia	No	5	94	<200ml	<90min	Intravenous self-controlled analgesia	Poor
142	68	Male	77.4	169	27.1	1	municipalities	No	No	No	Sleep disorder	Normal	No	2	87	<200ml	<90min	Intermittent intravenous administration	Poor
143	77	Women	59.4	155	24.7	10	municipalities	No	No	No	Sleep well	Osteopenia	No	3	114	<200ml	<90min	Intravenous self-controlled analgesia	Excellent
144	59	Women	66.8	155	27.8	3	villagers	No	No	No	Sleep well	Normal	No	1	112	<200ml	<90min	Intermittent intravenous administration	Excellent
145	64	Women	71.7	163	27	8	municipalities	Yes	No	No	Sleep disorder	Normal	No	3	24	<200ml	<90min	Intermittent intravenous administration	Excellent
146	68	Women	59.8	155	24.9	3	municipalities	No	No	No	Sleep disorder	Osteopenia	No	2	74	<200ml	<90min	Intravenous self-controlled analgesia	Excellent
147	76	Women	62.6	160	24.5	5	municipalities	Yes	No	No	Sleep well	Normal	No	10	112	>200ml	<90min	Intermittent intravenous administration	Excellent
148	72	Women	64	150	28.4	2	villagers	Yes	No	No	Sleep well	Osteoporosis	Yes	6	79	>200ml	<90min	Intravenous self-controlled analgesia	Poor
149	65	Women	61.9	160	24.2	10	municipalities	No	No	No	Sleep disorder	Normal	No	2	125	>200ml	<90min	Intravenous self-controlled analgesia	Excellent
150	66	Male	81.2	170	28.1	1	municipalities	Yes	No	No	Sleep disorder	Normal	No	4	92	>200ml	<90min	Intermittent intravenous administration	Excellent
151	72	Women	51.4	158	20.6	10	municipalities	No	No	No	Sleep well	Osteopenia	No	5	80	>200ml	<90min	Intermittent intravenous administration	Excellent
152	76	Women	64.2	151	28.2	30	municipalities	Yes	No	No	Sleep disorder	Normal	No	4	79	<200ml	<90min	Intermittent intravenous administration	Poor
153	69	Male	70.9	170	24.5	5	villagers	Yes	No	No	Sleep well	Normal	Yes	5	106	<200ml	>90min	Intravenous self-controlled analgesia	Excellent
154	62	Women	85.5	162	32.6	20	municipalities	Yes	No	No	Sleep disorder	Normal	Yes	6	0	>200ml	<90min	Intermittent intravenous administration	Excellent
155	63	Women	63.3	153	27	11	villagers	No	No	No	Sleep well	Normal	No	2	17	<200ml	<90min	Intermittent intravenous administration	Excellent
156	66	Women	74.6	160	29.1	4	municipalities	Yes	No	No	Sleep disorder	Osteopenia	No	2	57	<200ml	<90min	Intravenous self-controlled analgesia	Excellent
157	73	Women	60.3	155	25.1	10	municipalities	Yes	No	No	Sleep disorder	Normal	No	3	29	>200ml	<90min	Intermittent intravenous administration	Excellent
158	66	Women	75.4	158	30.2	3	municipalities	Yes	No	No	Sleep disorder	Osteopenia	No	6	82	<200ml	<90min	Intermittent intravenous administration	Poor
159	60	Women	37	150	16.4	1	villagers	No	No	No	Sleep well	Osteoporosis	No	2	33	<200ml	<90min	Intravenous self-controlled analgesia	Excellent
160	71	Women	64.3	152	27.8	10	villagers	Yes	No	No	Sleep well	Osteoporosis	Yes	6	79	<200ml	>90min	Intravenous self-controlled analgesia	Poor
161	62	Women	84.6	160	33	1	municipalities	Yes	No	No	Sleep well	Normal	Yes	3	105	<200ml	<90min	Intermittent intravenous administration	Excellent
162	65	Male	65.2	170	22.6	1	municipalities	No	No	No	Sleep well	Normal	No	4	122	<200ml	<90min	Intermittent intravenous administration	Excellent
163	68	Women	71.8	162	27.4	3	municipalities	No	No	Yes	Sleep disorder	Normal	No	3	89	<200ml	<90min	Intermittent intravenous administration	Excellent
164	64	Women	62.7	158	25.1	20	municipalities	Yes	No	No	Sleep disorder	Normal	No	2	89	>200ml	<90min	Intravenous self-controlled analgesia	Excellent
165	59	Male	70.1	171	24	1	municipalities	No	No	No	Sleep well	Osteoporosis	No	3	97	<200ml	<90min	Intermittent intravenous administration	Excellent
166	75	Women	61.1	156	25.1	3	municipalities	No	No	No	Sleep well	Normal	No	3	97	<200ml	<90min	Intermittent intravenous administration	Excellent
167	63	Women	74.9	153	32	20	municipalities	No	No	No	Sleep well	Normal	No	2	42	<200ml	<90min	Intermittent intravenous administration	Excellent
168	75	Women	58.7	153	25.1	3	municipalities	Yes	No	No	Sleep disorder	Osteopenia	Yes	13	113	<200ml	<90min	Intermittent intravenous administration	Poor
169	55	Women	68.2	173	22.8	9	municipalities	No	No	No	Sleep disorder	Normal	No	5	127	<200ml	<90min	Intermittent intravenous administration	Excellent
170	65	Women	90.5	162	34.5	2	municipalities	Yes	No	No	Sleep disorder	Normal	No	3	124	<200ml	<90min	Intravenous self-controlled analgesia	Excellent
171	59	Women	85.6	160	33.4	1	villagers	No	No	No	Sleep disorder	Normal	No	4	115	<200ml	>90min	Intermittent intravenous administration	Excellent
172	64	Women	59.7	157	24.2	10	municipalities	Yes	No	No	Sleep well	Osteoporosis	No	3	9	>200ml	>90min	Intermittent intravenous administration	Excellent
173	64	Women	56.6	160	22.1	5	municipalities	Yes	No	No	Sleep disorder	Normal	No	2	17	>200ml	>90min	Intermittent intravenous administration	Excellent
174	79	Women	64.4	160	25.2	2	municipalities	Yes	No	No	Sleep well	Normal	No	3	92	>200ml	<90min	Intravenous self-controlled analgesia	Excellent
175	67	Women	65.9	160	25.7	7	municipalities	Yes	No	No	Sleep disorder	Normal	No	3	116	>200ml	>90min	Intravenous self-controlled analgesia	Excellent
176	60	Women	69.4	155	28.9	20	municipalities	No	No	No	Sleep disorder	Normal	Yes	5	36	<200ml	>90min	Intravenous self-controlled analgesia	Poor
177	66	Women	64.1	159	25.4	1	municipalities	Yes	No	No	Sleep disorder	Osteopenia	No	6	117	<200ml	>90min	Intermittent intravenous administration	Poor
178	68	Women	76.6	160	29.9	6	municipalities	No	No	No	Sleep disorder	Normal	No	2	87	>200ml	>90min	Intravenous self-controlled analgesia	Excellent
179	72	Women	72.9	170	25.2	6	municipalities	No	No	No	Sleep well	Normal	Yes	8	94	<200ml	<90min	Intermittent intravenous administration	Excellent
180	72	Male	64.8	160	25.3	10	municipalities	No	No	No	Sleep disorder	Normal	No	3	30	<200ml	<90min	Intermittent intravenous administration	Excellent
181	65	Male	60.4	169	21.1	2	villagers	No	Yes	Yes	Sleep disorder	Normal	No	4	107	<200ml	<90min	Intravenous self-controlled analgesia	Excellent
182	58	Women	69.9	160	27.3	10	municipalities	No	No	No	Sleep well	Normal	No	1	105	<200ml	<90min	Intermittent intravenous administration	Excellent
183	67	Women	54.4	150	24.2	1	villagers	Yes	No	No	Sleep disorder	Osteoporosis	Yes	8	78	<200ml	>90min	Intermittent intravenous administration	Poor
184	74	Women	68.2	165	25.1	12	municipalities	No	No	No	Sleep well	Normal	No	3	67	>200ml	<90min	Intermittent intravenous administration	Poor
185	70	Women	74.7	172	25.3	2	municipalities	No	No	No	Sleep well	Osteopenia	Yes	4	94	<200ml	<90min	Intravenous self-controlled analgesia	Excellent
186	68	Women	57	150	25.3	8	municipalities	Yes	No	No	Sleep well	Normal	No	3	119	<200ml	>90min	Intermittent intravenous administration	Excellent
187	68	Women	53.9	153	23	1	municipalities	No	No	No	Sleep well	Osteopenia	Yes	3	72	<200ml	>90min	Intravenous self-controlled analgesia	Excellent
188	60	Male	70.1	174	23.2	20	municipalities	Yes	No	Yes	Sleep well	Osteopenia	No	3	0	>200ml	>90min	Intermittent intravenous administration	Excellent
189	72	Women	73.8	170	25.5	5	villagers	No	No	No	Sleep well	Normal	No	3	110	<200ml	<90min	Intermittent intravenous administration	Excellent
190	59	Women	68.8	152	29.8	8	municipalities	Yes	No	No	Sleep well	Normal	Yes	3	112	<200ml	>90min	Intermittent intravenous administration	Poor
191	68	Women	59.8	156	24.6	20	villagers	No	No	No	Sleep disorder	Normal	Yes	4	65	<200ml	>90min	Intermittent intravenous administration	Poor
192	74	Women	58.3	150	25.9	30	villagers	Yes	No	No	Sleep well	Normal	Yes	13	104	>200ml	<90min	Intermittent intravenous administration	Excellent
193	73	Women	56.5	160	22.1	13	municipalities	Yes	No	No	Sleep disorder	Osteopenia	No	6	115	<200ml	>90min	Intermittent intravenous administration	Poor
194	62	Male	56.3	168	19.9	5	municipalities	No	Yes	No	Sleep well	Normal	No	4	44	>200ml	<90min	Intravenous self-controlled analgesia	Excellent
195	76	Male	82.3	180	25.4	10	municipalities	Yes	No	No	Sleep well	Osteopenia	Yes	3	99	<200ml	<90min	Intravenous self-controlled analgesia	Excellent
196	66	Male	65.2	170	22.6	6	municipalities	No	Yes	No	Sleep well	Osteopenia	No	4	68	>200ml	<90min	Intermittent intravenous administration	Excellent
197	61	Women	75.7	163	28.5	7	villagers	No	No	No	Sleep disorder	Normal	Yes	4	69	>200ml	<90min	Intermittent intravenous administration	Poor
198	72	Male	61	154	25.7	8	municipalities	Yes	No	Yes	Sleep disorder	Normal	No	4	18	<200ml	>90min	Intermittent intravenous administration	Excellent
199	74	Male	72.8	168	25.8	2	municipalities	Yes	No	No	Sleep well	Normal	No	5	88	>200ml	<90min	Intermittent intravenous administration	Excellent
200	62	Women	64.8	156	26.6	21	municipalities	Yes	No	No	Sleep well	Normal	Yes	5	43	>200ml	<90min	Intermittent intravenous administration	Excellent
201	64	Women	56.8	155	23.6	5	municipalities	Yes	No	No	Sleep well	Normal	Yes	5	39	<200ml	<90min	Intermittent intravenous administration	Excellent
202	69	Women	64.4	158	25.8	10	municipalities	Yes	No	No	Sleep disorder	Normal	No	2	124	<200ml	>90min	Intermittent intravenous administration	Excellent
203	57	Women	67.7	158	27.1	1	municipalities	Yes	No	Yes	Sleep well	Normal	No	2	91	<200ml	<90min	Intravenous self-controlled analgesia	Excellent
204	69	Male	83.4	170	28.9	10	villagers	Yes	Yes	No	Sleep disorder	Osteopenia	No	5	72	<200ml	<90min	Intermittent intravenous administration	Poor
205	82	Women	62.8	156	25.8	1	villagers	No	No	No	Sleep disorder	Osteoporosis	No	3	82	<200ml	<90min	Intravenous self-controlled analgesia	Excellent
206	62	Women	61.6	160	24.1	5	municipalities	Yes	No	No	Sleep well	Osteopenia	No	3	132	<200ml	<90min	Intravenous self-controlled analgesia	Excellent
207	66	Women	58	151	25.4	3	municipalities	No	No	No	Sleep well	Normal	No	3	94	<200ml	<90min	Intravenous self-controlled analgesia	Excellent
208	68	Women	75.9	160	29.6	10	municipalities	Yes	No	No	Sleep disorder	Normal	No	3	110	<200ml	<90min	Intermittent intravenous administration	Excellent
209	66	Women	66.4	165	24.4	5	municipalities	No	No	No	Sleep well	Osteoporosis	No	2	124	<200ml	<90min	Intermittent intravenous administration	Excellent
210	71	Women	64.7	158	25.9	7.5	municipalities	No	No	No	Sleep well	Osteopenia	No	3	85	<200ml	<90min	Intravenous self-controlled analgesia	Excellent
211	80	Male	73.2	168	25.9	1	municipalities	Yes	No	No	Sleep well	Osteoporosis	Yes	3	43	<200ml	<90min	Intermittent intravenous administration	Excellent
212	66	Male	66.4	160	25.9	10	municipalities	Yes	Yes	No	Sleep disorder	Normal	No	4	107	<200ml	<90min	Intravenous self-controlled analgesia	Excellent
213	64	Women	62.8	155	26.1	20	municipalities	No	No	No	Sleep well	Osteopenia	No	2	122	>200ml	<90min	Intermittent intravenous administration	Excellent
214	65	Male	65.1	175	21.3	7	villagers	No	Yes	Yes	Sleep disorder	Normal	No	4	20	<200ml	>90min	Intermittent intravenous administration	Poor
215	69	Women	58.7	151	25.7	23	municipalities	No	No	No	Sleep well	Osteopenia	Yes	3	91	>200ml	>90min	Intermittent intravenous administration	Excellent
216	58	Women	73.8	155	30.7	4	municipalities	No	No	No	Sleep well	Normal	No	2	0	<200ml	<90min	Intermittent intravenous administration	Excellent
217	70	Male	75.5	170	26.1	1	villagers	Yes	No	No	Sleep disorder	Normal	No	5	129	<200ml	<90min	Intravenous self-controlled analgesia	Excellent
218	61	Women	75	158	30	10	municipalities	Yes	No	No	Sleep disorder	Normal	No	3	92	<200ml	<90min	Intermittent intravenous administration	Excellent
219	67	Women	59.3	162	22.6	5	villagers	No	No	No	Sleep well	Normal	Yes	12	0	>200ml	<90min	Intermittent intravenous administration	Excellent
220	63	Women	76.1	171	26	5	municipalities	Yes	No	No	Sleep well	Normal	No	2	114	<200ml	<90min	Intermittent intravenous administration	Excellent
221	71	Male	78	173	26.1	5	municipalities	Yes	No	No	Sleep well	Normal	Yes	4	88	<200ml	>90min	Intermittent intravenous administration	Excellent
222	64	Women	81.4	165	29.9	3	municipalities	Yes	No	No	Sleep disorder	Osteopenia	No	2	104	<200ml	<90min	Intravenous self-controlled analgesia	Excellent
223	83	Male	67.5	160	26.4	1	municipalities	Yes	No	No	Sleep well	Osteoporosis	No	3	67	<200ml	>90min	Intermittent intravenous administration	Excellent
224	60	Women	59	158	23.6	15	municipalities	Yes	No	No	Sleep well	Normal	Yes	3	112	<200ml	<90min	Intermittent intravenous administration	Excellent
225	73	Male	67.5	160	26.4	10	municipalities	No	No	Yes	Sleep well	Osteopenia	No	4	109	<200ml	<90min	Intermittent intravenous administration	Excellent
226	82	Women	65	157	26.4	10	municipalities	No	Yes	Yes	Sleep well	Normal	Yes	5	110	<200ml	<90min	Intermittent intravenous administration	Excellent
227	72	Male	85.5	180	26.4	6	municipalities	Yes	No	No	Sleep well	Normal	Yes	4	85	>200ml	<90min	Intravenous self-controlled analgesia	Excellent
228	78	Women	67.3	156	27.7	20	municipalities	No	No	No	Sleep disorder	Osteopenia	Yes	9	93	>200ml	<90min	Intermittent intravenous administration	Poor
229	76	Male	76.4	170	26.4	5	villagers	Yes	No	No	Sleep well	Osteoporosis	No	4	94	<200ml	<90min	Intermittent intravenous administration	Excellent
230	62	Women	61.7	158	24.7	10	municipalities	Yes	No	No	Sleep well	Normal	No	2	85	>200ml	<90min	Intermittent intravenous administration	Excellent
231	70	Male	66.1	158	26.5	5	municipalities	Yes	No	No	Sleep well	Osteopenia	No	4	90	>200ml	<90min	Intermittent intravenous administration	Excellent
232	78	Male	81.7	175	26.7	20	municipalities	Yes	Yes	Yes	Sleep disorder	Normal	Yes	8	78	<200ml	<90min	Intermittent intravenous administration	Excellent
233	69	Male	82.8	176	26.7	10	municipalities	No	No	No	Sleep well	Normal	No	2	83	<200ml	<90min	Intravenous self-controlled analgesia	Excellent
234	70	Women	67.7	160	26.4	10	municipalities	No	No	No	Sleep well	Normal	No	3	38	>200ml	>90min	Intermittent intravenous administration	Excellent
235	67	Women	68.7	158	27.5	4	villagers	Yes	No	No	Sleep well	Normal	No	2	71	<200ml	<90min	Intravenous self-controlled analgesia	Excellent
236	65	Women	78.6	160	30.7	2	municipalities	Yes	No	No	Sleep disorder	Normal	No	3	86	<200ml	<90min	Intravenous self-controlled analgesia	Excellent
237	83	Male	78.1	170	27	2	municipalities	No	No	No	Sleep disorder	Normal	No	3	80	<200ml	>90min	Intermittent intravenous administration	Excellent
238	67	Women	74	151	32.5	4	villagers	Yes	No	No	Sleep disorder	Normal	No	2	96	<200ml	<90min	Intravenous self-controlled analgesia	Excellent
239	68	Women	63.8	156	26.2	4	municipalities	Yes	No	No	Sleep well	Osteopenia	No	2	119	<200ml	<90min	Intermittent intravenous administration	Excellent
240	76	Women	61	150	27.1	1	municipalities	No	Yes	Yes	Sleep disorder	Normal	No	5	153	<200ml	<90min	Intermittent intravenous administration	Excellent
241	67	Male	65.3	168	23.1	3	municipalities	Yes	No	Yes	Sleep well	Normal	No	3	102	<200ml	<90min	Intermittent intravenous administration	Excellent
242	74	Women	65.3	155	27.2	15	municipalities	Yes	No	No	Sleep well	Osteopenia	No	4	42	<200ml	<90min	Intermittent intravenous administration	Excellent
243	61	Women	64.7	157	26.2	5	municipalities	No	No	No	Sleep disorder	Normal	Yes	4	95	<200ml	<90min	Intermittent intravenous administration	Poor
244	63	Male	69.9	175	26.2	5	municipalities	No	Yes	No	Sleep well	Osteopenia	Yes	4	64	>200ml	<90min	Intermittent intravenous administration	Excellent
245	73	Women	65.6	156	27	5	municipalities	No	No	No	Sleep well	Osteopenia	Yes	4	98	<200ml	<90min	Intravenous self-controlled analgesia	Excellent
246	67	Women	83.7	158	33.5	30	municipalities	Yes	No	No	Sleep disorder	Normal	No	3	17	<200ml	<90min	Intermittent intravenous administration	Excellent
247	60	Women	61.7	159	24.4	15	municipalities	Yes	No	No	Sleep well	Normal	Yes	4	112	<200ml	<90min	Intravenous self-controlled analgesia	Excellent
248	68	Women	64.3	152	27.8	20	villagers	Yes	No	No	Sleep well	Osteoporosis	No	2	45	<200ml	>90min	Intermittent intravenous administration	Excellent
249	71	Male	72	163	27.1	2	municipalities	Yes	Yes	Yes	Sleep well	Normal	No	6	95	<200ml	<90min	Intermittent intravenous administration	Poor
250	66	Women	76.4	165	28.1	5	municipalities	Yes	No	No	Sleep disorder	Osteopenia	No	3	84	<200ml	<90min	Intravenous self-controlled analgesia	Excellent
251	73	Women	81.1	172	27.4	10	municipalities	Yes	No	No	Sleep well	Normal	No	3	90	>200ml	<90min	Intermittent intravenous administration	Excellent
252	70	Women	57.8	145	27.5	7	municipalities	No	No	No	Sleep well	Normal	Yes	5	108	<200ml	<90min	Intermittent intravenous administration	Excellent
253	78	Women	75	165	27.5	15	municipalities	Yes	No	No	Sleep disorder	Normal	No	3	105	<200ml	<90min	Intermittent intravenous administration	Excellent
254	63	Women	45.3	150	20.1	3	municipalities	No	No	No	Sleep disorder	Normal	No	3	12	>200ml	<90min	Intermittent intravenous administration	Excellent
255	71	Women	52.7	159	20.8	15	municipalities	Yes	No	No	Sleep disorder	Osteopenia	No	6	72	>200ml	>90min	Intermittent intravenous administration	Poor
256	59	Male	74.2	170	25.7	1	municipalities	No	Yes	No	Sleep disorder	Normal	No	2	107	>200ml	<90min	Intravenous self-controlled analgesia	Excellent
257	71	Male	78.3	168	27.7	1	municipalities	Yes	No	Yes	Sleep disorder	Normal	No	4	85	<200ml	<90min	Intravenous self-controlled analgesia	Excellent
258	75	Male	73.6	166	26.7	10	municipalities	Yes	No	No	Sleep disorder	Normal	No	7	117	<200ml	>90min	Intermittent intravenous administration	Poor
259	63	Male	68.6	160	26.8	2	municipalities	No	Yes	Yes	Sleep well	Normal	No	4	112	>200ml	<90min	Intermittent intravenous administration	Excellent
260	71	Women	70.3	159	27.8	10	municipalities	Yes	No	No	Sleep disorder	Normal	No	4	26	<200ml	<90min	Intermittent intravenous administration	Excellent
261	65	Male	78.2	170	27.1	1	municipalities	Yes	No	Yes	Sleep well	Normal	No	4	28	<200ml	<90min	Intermittent intravenous administration	Excellent
262	68	Women	81	157	32.9	5	municipalities	Yes	No	No	Sleep well	Osteopenia	No	3	94	<200ml	<90min	Intermittent intravenous administration	Excellent
263	66	Women	61.8	156	25.4	1	villagers	No	No	No	Sleep well	Osteoporosis	No	2	92	<200ml	>90min	Intermittent intravenous administration	Excellent
264	62	Women	66.6	145	31.7	1	villagers	Yes	No	No	Sleep well	Normal	Yes	3	74	<200ml	<90min	Intravenous self-controlled analgesia	Excellent
265	70	Women	62	150	27.6	1	villagers	No	No	No	Sleep disorder	Normal	Yes	5	99	<200ml	<90min	Intermittent intravenous administration	Poor
266	67	Women	65.7	157	26.7	5	villagers	No	No	No	Sleep well	Normal	No	3	109	<200ml	<90min	Intermittent intravenous administration	Excellent
267	61	Women	64	158	25.6	2	municipalities	Yes	No	No	Sleep well	Osteoporosis	Yes	3	85	<200ml	<90min	Intravenous self-controlled analgesia	Excellent
268	56	Male	80.1	172	27.1	2	municipalities	Yes	Yes	No	Sleep well	Osteoporosis	No	3	76	<200ml	<90min	Intermittent intravenous administration	Excellent
269	60	Women	82.3	168	29.2	10	villagers	Yes	No	No	Sleep well	Normal	No	3	107	>200ml	<90min	Intermittent intravenous administration	Excellent
270	62	Male	67.4	170	23.3	10	municipalities	Yes	No	No	Sleep well	Osteoporosis	No	16	40	<200ml	<90min	Intermittent intravenous administration	Poor
271	65	Women	58.9	153	25.2	1	municipalities	No	No	No	Sleep well	Normal	No	5	69	<200ml	<90min	Intermittent intravenous administration	Excellent
272	72	Women	80.4	170	27.8	10	municipalities	Yes	No	No	Sleep well	Normal	No	5	88	<200ml	<90min	Intermittent intravenous administration	Excellent
273	67	Women	83.6	161	32.3	2	municipalities	Yes	No	No	Sleep well	Normal	Yes	5	114	<200ml	<90min	Intravenous self-controlled analgesia	Excellent
274	77	Women	66.9	155	27.8	3	municipalities	Yes	No	No	Sleep well	Osteopenia	No	3	33	<200ml	<90min	Intermittent intravenous administration	Excellent
275	66	Women	51.8	155	21.6	10	municipalities	No	No	Yes	Sleep well	Normal	No	3	74	<200ml	<90min	Intravenous self-controlled analgesia	Excellent
276	67	Women	69.1	158	27.7	20	villagers	Yes	No	No	Sleep disorder	Normal	Yes	4	65	<200ml	<90min	Intermittent intravenous administration	Poor
277	72	Women	67.3	155	28	5	villagers	No	No	No	Sleep well	Osteopenia	No	3	96	<200ml	<90min	Intravenous self-controlled analgesia	Excellent
278	75	Male	81.1	170	28.1	8	municipalities	Yes	No	No	Sleep well	Normal	No	4	0	>200ml	<90min	Intermittent intravenous administration	Excellent
279	74	Male	97.6	177	31.2	1	villagers	No	Yes	No	Sleep disorder	Normal	No	5	5	>200ml	<90min	Intermittent intravenous administration	Poor
280	72	Male	81.1	170	28.1	10	municipalities	Yes	No	Yes	Sleep well	Normal	No	5	88	<200ml	<90min	Intermittent intravenous administration	Excellent
281	64	Women	58.9	160	23	10	municipalities	No	No	No	Sleep well	Osteoporosis	Yes	2	98	<200ml	<90min	Intravenous self-controlled analgesia	Excellent
282	68	Women	65.3	152	28.3	10	municipalities	Yes	No	No	Sleep well	Osteoporosis	Yes	10	0	>200ml	<90min	Intravenous self-controlled analgesia	Poor
283	64	Male	79.8	180	24.6	5	villagers	Yes	Yes	Yes	Sleep disorder	Normal	No	4	92	<200ml	<90min	Intermittent intravenous administration	Excellent
284	72	Women	61.4	160	24	30	villagers	Yes	No	No	Sleep disorder	Osteopenia	No	5	96	<200ml	<90min	Intermittent intravenous administration	Excellent
285	65	Women	76.2	158	30.5	50	villagers	Yes	No	Yes	Sleep disorder	Osteoporosis	No	7	55	<200ml	>90min	Intermittent intravenous administration	Poor
286	66	Male	71.3	172	24.1	1	villagers	Yes	No	Yes	Sleep well	Normal	Yes	3	85	<200ml	<90min	Intravenous self-controlled analgesia	Excellent
287	70	Male	80.4	170	27.8	3	municipalities	No	No	No	Sleep well	Normal	No	3	95	<200ml	>90min	Intermittent intravenous administration	Excellent
288	63	Male	77	175	25.1	4	municipalities	No	Yes	No	Sleep disorder	Normal	No	3	76	<200ml	<90min	Intermittent intravenous administration	Excellent
289	69	Women	70.1	158	28.1	10	villagers	Yes	No	No	Sleep disorder	Normal	No	3	89	<200ml	<90min	Intermittent intravenous administration	Excellent
290	66	Women	59	150	26.2	20	municipalities	Yes	No	No	Sleep well	Osteoporosis	No	3	23	<200ml	>90min	Intermittent intravenous administration	Excellent
291	70	Women	69.2	157	28.1	15	municipalities	Yes	No	No	Sleep disorder	Normal	No	4	96	<200ml	<90min	Intermittent intravenous administration	Excellent
292	65	Women	64.7	158	25.9	1	municipalities	No	No	No	Sleep disorder	Normal	No	2	104	>200ml	<90min	Intermittent intravenous administration	Excellent
293	71	Women	74.6	162	28.4	1	villagers	Yes	No	No	Sleep well	Normal	Yes	5	61	<200ml	<90min	Intermittent intravenous administration	Excellent
294	64	Women	61.9	153	26.4	3	municipalities	No	No	No	Sleep well	Normal	No	2	101	<200ml	<90min	Intermittent intravenous administration	Excellent
295	66	Women	66.6	160	26	2	municipalities	No	No	No	Sleep disorder	Osteoporosis	No	3	109	<200ml	>90min	Intravenous self-controlled analgesia	Excellent
296	78	Women	79.1	166	28.7	3	municipalities	No	No	No	Sleep disorder	Osteoporosis	No	3	122	<200ml	<90min	Intravenous self-controlled analgesia	Excellent
297	68	Women	78.2	173	26.1	8	municipalities	No	No	No	Sleep well	Osteoporosis	No	3	56	<200ml	<90min	Intermittent intravenous administration	Poor
298	62	Women	66.9	159	26.5	1	municipalities	Yes	No	No	Sleep well	Normal	No	3	61	<200ml	>90min	Intravenous self-controlled analgesia	Excellent
299	67	Male	68.3	172	23.1	5	villagers	No	Yes	Yes	Sleep disorder	Normal	No	5	129	>200ml	<90min	Intravenous self-controlled analgesia	Excellent
300	58	Male	77.5	163	29.2	6	municipalities	Yes	No	No	Sleep well	Normal	No	1	123	>200ml	<90min	Intravenous self-controlled analgesia	Excellent
301	65	Women	88.4	165	32.5	5	municipalities	Yes	No	No	Sleep disorder	Normal	Yes	4	86	>200ml	<90min	Intravenous self-controlled analgesia	Excellent
302	60	Women	84.3	168	29.9	10	municipalities	Yes	No	No	Sleep well	Normal	No	5	65	>200ml	>90min	Intravenous self-controlled analgesia	Excellent
303	72	Male	87.6	170	30.3	2	villagers	No	No	No	Sleep disorder	Osteopenia	Yes	4	103	<200ml	<90min	Intermittent intravenous administration	Poor
304	63	Women	66.2	154	27.9	10	municipalities	No	No	No	Sleep disorder	Normal	No	2	42	<200ml	<90min	Intravenous self-controlled analgesia	Excellent
305	66	Women	62.1	157	25.2	10	municipalities	Yes	No	No	Sleep well	Osteopenia	Yes	2	71	>200ml	<90min	Intravenous self-controlled analgesia	Excellent
306	77	Women	73.5	160	28.7	5	municipalities	Yes	No	No	Sleep disorder	Osteopenia	No	3	66	>200ml	<90min	Intravenous self-controlled analgesia	Excellent
307	72	Male	79.4	167	28.5	2	municipalities	Yes	No	Yes	Sleep disorder	Normal	No	4	91	<200ml	<90min	Intermittent intravenous administration	Excellent
308	77	Women	69.8	155	29.1	8	municipalities	No	No	No	Sleep disorder	Normal	Yes	4	75	<200ml	>90min	Intermittent intravenous administration	Excellent
309	70	Women	72.6	158	29.1	7	municipalities	No	No	No	Sleep well	Normal	No	3	91	<200ml	<90min	Intermittent intravenous administration	Excellent
310	66	Women	62.8	157	25.5	10	villagers	Yes	No	No	Sleep well	Osteopenia	No	2	107	<200ml	<90min	Intermittent intravenous administration	Excellent
311	58	Male	74.1	175	24.2	6	municipalities	Yes	No	No	Sleep well	Normal	No	1	103	<200ml	<90min	Intermittent intravenous administration	Excellent
312	63	Women	61.8	155	25.7	10	municipalities	No	No	No	Sleep well	Osteopenia	Yes	2	23	<200ml	<90min	Intermittent intravenous administration	Excellent
313	76	Women	84	170	29.1	3	municipalities	Yes	No	No	Sleep disorder	Normal	Yes	5	124	<200ml	<90min	Intermittent intravenous administration	Poor
314	73	Women	85	170	29.4	20	municipalities	Yes	No	No	Sleep disorder	Normal	No	3	74	<200ml	<90min	Intermittent intravenous administration	Excellent
315	74	Women	60.6	158	24.3	6	municipalities	Yes	No	No	Sleep disorder	Osteoporosis	No	6	104	>200ml	>90min	Intermittent intravenous administration	Poor
316	67	Male	70.3	172	23.8	10	municipalities	Yes	No	No	Sleep disorder	Normal	Yes	4	12	<200ml	<90min	Intermittent intravenous administration	Excellent
317	75	Male	87.3	172	29.5	10	villagers	No	No	No	Sleep well	Normal	No	4	104	<200ml	<90min	Intermittent intravenous administration	Excellent
318	70	Women	82.3	167	29.5	4	villagers	No	No	No	Sleep disorder	Osteopenia	No	4	85	<200ml	>90min	Intravenous self-controlled analgesia	Poor
319	66	Women	70.4	153	30.1	1	municipalities	Yes	No	No	Sleep disorder	Osteopenia	Yes	6	104	<200ml	<90min	Intermittent intravenous administration	Poor
320	77	Women	75.6	160	29.5	5	municipalities	Yes	No	No	Sleep well	Osteoporosis	No	4	77	<200ml	<90min	Intravenous self-controlled analgesia	Poor
321	71	Women	68.9	152	29.8	3	municipalities	No	No	Yes	Sleep disorder	Normal	No	4	90	<200ml	<90min	Intermittent intravenous administration	Excellent
322	73	Women	91.4	175	29.8	2	municipalities	Yes	No	No	Sleep disorder	Normal	No	5	37	<200ml	<90min	Intermittent intravenous administration	Excellent
323	66	Women	74.9	156	30.8	10	villagers	Yes	No	No	Sleep well	Normal	No	4	103	>200ml	<90min	Intermittent intravenous administration	Poor
324	71	Women	71.2	155	29.6	13	municipalities	Yes	No	No	Sleep disorder	Normal	No	4	73	<200ml	<90min	Intravenous self-controlled analgesia	Excellent
325	65	Women	69.7	159	27.6	5	municipalities	Yes	No	No	Sleep well	Normal	Yes	3	116	>200ml	<90min	Intravenous self-controlled analgesia	Excellent
326	72	Women	62.3	155	25.9	7	municipalities	Yes	No	No	Sleep well	Osteopenia	No	5	8	>200ml	<90min	Intermittent intravenous administration	Excellent
327	69	Women	88.5	172	29.9	10	municipalities	No	No	No	Sleep disorder	Normal	No	2	105	<200ml	>90min	Intravenous self-controlled analgesia	Excellent
328	72	Women	71.2	155	29.6	17	villagers	Yes	No	No	Sleep disorder	Osteopenia	No	4	93	>200ml	<90min	Intermittent intravenous administration	Poor
329	71	Women	89.6	173	29.9	10	municipalities	Yes	No	No	Sleep disorder	Normal	Yes	9	111	<200ml	<90min	Intermittent intravenous administration	Excellent
330	73	Male	83.1	167	29.8	1	municipalities	Yes	No	No	Sleep well	Normal	Yes	4	96	<200ml	<90min	Intermittent intravenous administration	Poor
331	70	Male	84.1	167	30.2	6	villagers	Yes	No	No	Sleep disorder	Osteoporosis	No	4	136	>200ml	>90min	Intravenous self-controlled analgesia	Poor
332	72	Women	76.5	161	29.5	13	municipalities	Yes	No	No	Sleep well	Osteoporosis	Yes	6	69	<200ml	<90min	Intravenous self-controlled analgesia	Poor
333	71	Women	70.2	153	30	20	municipalities	Yes	No	No	Sleep disorder	Normal	Yes	5	50	<200ml	<90min	Intermittent intravenous administration	Poor
334	58	Women	69.4	157	28.2	1	municipalities	No	No	No	Sleep disorder	Normal	Yes	3	115	<200ml	<90min	Intermittent intravenous administration	Poor
335	74	Male	92.3	174	30.5	10	municipalities	Yes	Yes	No	Sleep disorder	Normal	No	5	85	<200ml	<90min	Intermittent intravenous administration	Poor
336	64	Women	81.9	160	32	20	municipalities	No	No	No	Sleep well	Normal	No	3	67	<200ml	<90min	Intermittent intravenous administration	Excellent
337	73	Women	76.9	160	30	20	municipalities	Yes	No	No	Sleep disorder	Normal	Yes	5	109	<200ml	<90min	Intermittent intravenous administration	Excellent
338	59	Women	68.6	160	26.8	1	municipalities	Yes	No	No	Sleep disorder	Normal	No	9	119	<200ml	<90min	Intermittent intravenous administration	Excellent
339	65	Male	84.3	171	28.8	1	municipalities	No	Yes	No	Sleep well	Osteopenia	No	3	99	>200ml	>90min	Intravenous self-controlled analgesia	Excellent
340	76	Women	60.8	159	24	8	municipalities	No	No	No	Sleep well	Osteopenia	No	14	89	<200ml	<90min	Intermittent intravenous administration	Poor
341	85	Women	71.9	158	28.8	10	municipalities	No	No	No	Sleep disorder	Normal	No	6	108	<200ml	<90min	Intermittent intravenous administration	Poor
342	70	Women	78.6	160	30.7	2	villagers	Yes	No	No	Sleep well	Normal	Yes	4	87	<200ml	<90min	Intermittent intravenous administration	Excellent
343	78	Male	77.3	158	31	10	municipalities	No	No	No	Sleep well	Normal	Yes	6	127	<200ml	<90min	Intermittent intravenous administration	Excellent
344	74	Women	69.9	150	31.1	10	municipalities	Yes	No	No	Sleep well	Normal	No	3	75	<200ml	<90min	Intermittent intravenous administration	Excellent
345	79	Male	89.7	169	31.4	7	municipalities	Yes	Yes	Yes	Sleep disorder	Normal	No	6	107	<200ml	<90min	Intravenous self-controlled analgesia	Excellent
346	68	Women	61.2	154	25.8	10	municipalities	No	No	No	Sleep well	Osteopenia	Yes	2	96	<200ml	<90min	Intravenous self-controlled analgesia	Excellent
347	78	Women	73.9	153	31.6	1	municipalities	Yes	No	Yes	Sleep disorder	Normal	Yes	5	103	<200ml	>90min	Intermittent intravenous administration	Excellent
348	70	Male	71.8	167	25.7	10	municipalities	No	Yes	No	Sleep well	Normal	Yes	5	82	<200ml	<90min	Intermittent intravenous administration	Poor
349	65	Male	71.5	163	26.9	1	municipalities	No	Yes	Yes	Sleep well	Normal	Yes	6	82	<200ml	<90min	Intermittent intravenous administration	Excellent
350	53	Women	73.7	164	27.4	2	municipalities	Yes	No	No	Sleep disorder	Normal	Yes	4	86	>200ml	>90min	Intermittent intravenous administration	Poor
351	70	Women	79.9	158	32	6	municipalities	Yes	Yes	No	Sleep disorder	Normal	Yes	5	86	<200ml	<90min	Intravenous self-controlled analgesia	Excellent
352	68	Male	79.8	158	32	2	municipalities	Yes	No	No	Sleep disorder	Osteopenia	No	3	74	<200ml	<90min	Intermittent intravenous administration	Poor
353	70	Women	99.4	175	32.5	20	municipalities	Yes	No	No	Sleep well	Osteoporosis	No	4	100	>200ml	>90min	Intravenous self-controlled analgesia	Excellent
354	68	Women	74	160	28.9	3	municipalities	Yes	No	No	Sleep well	Normal	No	3	93	<200ml	<90min	Intermittent intravenous administration	Poor
355	69	Women	62.3	152	27	6	municipalities	Yes	No	No	Sleep disorder	Normal	No	5	129	<200ml	<90min	Intermittent intravenous administration	Excellent
356	68	Women	59.7	157	24.2	20	municipalities	Yes	No	No	Sleep well	Normal	No	4	89	<200ml	<90min	Intermittent intravenous administration	Excellent
357	64	Women	72.8	155	30.3	10	municipalities	Yes	Yes	No	Sleep well	Normal	Yes	4	55	<200ml	<90min	Intravenous self-controlled analgesia	Excellent
358	56	Women	67.9	151	29.8	9	municipalities	No	No	No	Sleep disorder	Normal	No	5	87	<200ml	<90min	Intermittent intravenous administration	Excellent
359	63	Women	78.6	160	30.7	7	municipalities	Yes	No	No	Sleep disorder	Normal	No	2	115	<200ml	<90min	Intermittent intravenous administration	Excellent
360	69	Women	69.8	156	28.7	10	municipalities	Yes	No	No	Sleep well	Osteopenia	No	7	106	<200ml	<90min	Intermittent intravenous administration	Poor
361	70	Women	87.4	166	31.7	3	municipalities	Yes	No	No	Sleep disorder	Normal	Yes	5	84	>200ml	<90min	Intermittent intravenous administration	Excellent
362	71	Male	101.3	175	33.1	2	municipalities	Yes	No	No	Sleep disorder	Osteoporosis	No	3	123	<200ml	>90min	Intravenous self-controlled analgesia	Excellent
